# Supplementary material for: Modifiable determinants of older adults’ physical activity and sedentary behavior in community and healthcare settings: a DE-PASS systematic review and meta-analysis
Source: Eur Rev Aging Phys Act. 2025 May 24;22:9. doi: 10.1186/s11556-025-00373-y (PMC12103017; doi:10.1186/s11556-025-00373-y)
Supplement: Supplementary file 6 — Supplementary Material 6 [file 11556_2025_373_MOESM6_ESM.xlsx]

## Sheet: Foglio1
Study Id	RoB2.0: Domain 1: Risk of bias arising from the randomization process	RoB2.0: Domain 2: Risk of bias due to deviations from the intended interventions (effect of assignment to intervention)	RoB2.0: Domain 2: Risk of bias due to deviations from the intended interventions (effect of adherence to intervention)	RoB2.0: Domain 3: Missing outcome data	RoB2.0: Domain 4: Risk of bias in measurement of the outcome (PAB/SB)	RoB2.0: Domain 5: Risk of bias in measurement of the determinant(s)	RoB2.0: Domain 6: Risk of bias in selection of the reported result	RoB2.0: Overall risk-of-bias judgement
Arrieta H 2019	Low	Some concerns	NA	High	Low	Low	Some concerns	High
Baker BS 2021	Low	Some concerns	NA	Low	Low	Low	Some concerns	Some concerns
Barone Gibbs B 2017	Low	Some concerns	NA	Low	Some concerns	Some concerns	Some concerns	Some concerns
Brickwood KJ 2021	Low	Low	NA	Low	Low	Low	Low	Low
Brovold T 2013	Low	High	NA	High	Some concerns	High	High	High
Callahan LF 2014	Some concerns	Low	NA	Low	High	High	Some concerns	High
Cameron-T. HL 2014	Low	Some concerns	NA	Low	High	Some concerns	Low	Some concerns
Chan MLT 2022	Low	Some concerns	NA	Low	Low	Low	Low	Some concerns
Cheng SWM 2022	Low	Low	NA	Low	Low	Low	Low	Low
Clark IN 2017	Low	Some concerns	NA	Low	Low	Low	Low	Some concerns
Clemson L 2012	Low	Some concerns	NA	Some concerns	Low	Low	Low	Some concerns
Cox KL 2021	Low	Some concerns	NA	High	Low	Low	Low	High
Dale MT 2014	Low	Low	NA	Low	Low	Low	Low	Low
Delbaere K 2021	Low	Low	NA	Low	Low	Low	Low	Low
DeRoos P 2018	Low	High	NA	Low	Some concerns	High	High	High
Ehrari H 2020	Low	Some concerns	NA	High	Low	Low	Some concerns	High
Gallo E 2018	Low	Some concerns	NA	High	Some concerns	High	High	High
Gaunaurd IA 2014	Low	Some concerns	NA	High	Some concerns	High	High	High
Herring LY 2021	Low	Low	NA	Low	Low	Low	Low	Low
Hinrichs T 2016	high	Some concerns	NA	Some concerns	Low	High	Some concerns	High
Hirase T 2018	Low	Some concerns	NA	Low	Some concerns	Some concerns	Some concerns	High
Iliffe S 2014	Low	Some concerns	NA	Low	Low	Low	High	High
Jancey J 2017	Low	High	NA	Low	Low	Low	Low	High
Kerr J 2018	Low	Low	NA	Low	Low	Low	Low	Low
Khunti K 2021	Low	Low	NA	Low	Low	Low	Low	Low
Ko FW 2021	Low	Low	NA	Low	Low	Low	Low	Low
Lee HC 2013	Low	Low	NA	Some concerns	Low	Low	Some concerns	Some concerns
Mackey DC 2019	Low	NA	Some concerns	High	Low	Low	Low	High
McDermott MM 2018	Low	Some concerns	NA	Some concerns	Low	Low	Some concerns	Some concerns
McMahon SK 2016	Low	Some concerns	NA	Low	Some concerns	Low	Low	Some concerns
Mendoza L 2015	Low	Low	NA	Low	Low	Low	Low	Low
Morén C 2016	Low	Some concerns	NA	Some concerns	Low	Low	Low	Some concerns
Morey MC 2012	Some concerns	Some concerns	NA	Low	Low	Low	Low	Some concerns
Moy ML 2016	Low	Low	NA	Low	Low	Low	Low	Low
Nolan CM 2017	Low	Some concerns	NA	Low	Low	Some concerns	Low	Some concerns
Oliveira JS 2019	Low	Some concerns	NA	Low	Low	Low	Low	Some concerns
Owari Y 2019	Some concerns	NA	Some concerns	Low	Low	Low	Low	Some concerns
Park YH 2014	Low	Low	NA	Low	Low	Some concerns	Low	Some concerns
Piedra LM 2018	Low	Low	NA	Low	Low	Low	Low	Low
Rausch O. AK 2021	Low	High	NA	Low	Low	Some concerns	High	High
Shimada H 2018	Low	Low	NA	Low	Low	Low	Some concerns	Some concerns
Siltanen S 2020	Low	Low	NA	Low	Low	Low	Low	Low
Suikkanen S 2021	Low	Some concerns	NA	Some concerns	Some concerns	Some concerns	Low	High
Thomson RL 2014	Low	Low	NA	Low	Low	Low	Low	Low
Thompson WG 2014	Low	NA	Low	Low	Low	Low	Low	Low
VandeW. NA 2020	Low	High	NA	Low	Some concerns	Some concerns	Low	Some concerns
Van Hoecke AS 2014	Low	High	NA	Some Concerns	Low	Some concerns	High	High
Venditti EM 2021	Low	Some concerns	NA	Low	Low	Low	Some concerns	Some concerns
Voukelatos A 2015	Low	Some concerns	NA	HIgh	Some concerns	Some concerns	Some concerns	High
Wan ES 2017	Low	Low	NA	Low	Some concerns	Low	Low	Some concerns
Wang C 2019	Low	Low	NA	Low	Low	Low	Low	Low
Wang X 2020	Low	Some concerns	NA	Some concerns	Low	Low	High	High
